# Supplementary material for: ﻿A new species of Floronia Simon, 1887 from Baiyan Cave in Guizhou Province, China (Araneae, Linyphiidae)
Source: Zookeys. 2023 Dec 1;1185:309–19. doi: 10.3897/zookeys.1185.109285 (PMC10709813; doi:10.3897/zookeys.1185.109285)
Supplement: XML Treatment for Floronia bucculenta [file zookeys.1185.109285-treatment1.xml]

<!DOCTYPE tp:taxon-treatment
  PUBLIC "-//TaxonX//DTD Taxonomic Treatment Publishing DTD v0 20100105//EN" "tax-treatment-NSO.dtd">
<tp:taxon-treatment xmlns:tp="http://www.plazi.org/taxpub"><tp:treatment-meta><kwd-group><label>Taxon classification</label><kwd>
                <named-content content-type="kingdom">Animalia</named-content>
              </kwd><kwd>
                <named-content content-type="order">Araneae</named-content>
              </kwd><kwd>
                <named-content content-type="family">Linyphiidae</named-content>
              </kwd></kwd-group><mixed-citation publication-type="journal"><person-group><name><surname>Zhou</surname><given-names>Guchun</given-names></name><name><surname>Du</surname><given-names>Weifeng</given-names></name><name><surname>Xu</surname><given-names>Chengxiang</given-names></name><name><surname>Irfan</surname><given-names>Muhammad</given-names></name></person-group><article-title>﻿A new species of <italic><tp:taxon-name><tp:taxon-name-part taxon-name-part-type="genus" reg="Floronia">Floronia</tp:taxon-name-part></tp:taxon-name></italic> Simon, 1887 from Baiyan Cave in Guizhou Province, China (<tp:taxon-name><tp:taxon-name-part taxon-name-part-type="order">Araneae</tp:taxon-name-part></tp:taxon-name>, <tp:taxon-name><tp:taxon-name-part taxon-name-part-type="family">Linyphiidae</tp:taxon-name-part></tp:taxon-name>)</article-title><source>Zookeys</source><day>01</day><month>12</month><year>2023</year><volume>1185</volume><fpage>309</fpage><lpage>319</lpage><pub-id pub-id-type="doi">10.3897/zookeys.1185.109285</pub-id></mixed-citation></tp:treatment-meta><tp:nomenclature><label>﻿</label><tp:taxon-name>
              <object-id xmlns:xlink="http://www.w3.org/1999/xlink" content-type="arpha" xlink:type="simple">7B12C7BF-7D72-516A-BAB4-8A98DA795000</object-id>
              <tp:taxon-name-part taxon-name-part-type="genus" reg="Floronia">Floronia</tp:taxon-name-part>
              <tp:taxon-name-part taxon-name-part-type="species" reg="bucculenta">bucculenta</tp:taxon-name-part>
            </tp:taxon-name><tp:taxon-authority>(Clerck, 1757)</tp:taxon-authority><xref ref-type="fig" rid="F1">Figs 1</xref><xref ref-type="fig" rid="F7">, 7 (三角弗蛛)</xref><tp:nomenclature-citation-list><tp:nomenclature-citation><tp:taxon-name>
                  <tp:taxon-name-part taxon-name-part-type="genus" reg="Araneus">Araneus</tp:taxon-name-part>
                  <tp:taxon-name-part taxon-name-part-type="species" reg="bucculentus">bucculentus</tp:taxon-name-part>
                </tp:taxon-name><comment>Clerck, 1757: 63, pl. 4, f. 1.</comment></tp:nomenclature-citation><tp:nomenclature-citation><tp:taxon-name>
                  <tp:taxon-name-part taxon-name-part-type="genus" reg="Frontina">Frontina</tp:taxon-name-part>
                  <tp:taxon-name-part taxon-name-part-type="species" reg="bucculenta">bucculenta</tp:taxon-name-part>
                </tp:taxon-name><comment>—<xref ref-type="bibr" rid="B6">Simon 1884</xref>: 207; <xref ref-type="bibr" rid="B3">Dupérré 2013</xref>: 7, fig. 55 (♂). For a full list of publications and synonyms of this species, see <xref ref-type="bibr" rid="B8">World Spider Catalog (2023)</xref>.</comment></tp:nomenclature-citation></tp:nomenclature-citation-list></tp:nomenclature><tp:treatment-sec sec-type="material" id="SECID0ESGAE"><title>Materials examined.</title><p>2♀1♂, China, Jilin Province, Changbai Mountain National Nature Reserve, 13 Aug. 1985.</p><fig id="F1" position="float" orientation="portrait"><object-id xmlns:xlink="http://www.w3.org/1999/xlink" content-type="doi" xlink:type="simple">10.3897/zookeys.1185.109285.figure1</object-id><object-id xmlns:xlink="http://www.w3.org/1999/xlink" content-type="arpha" xlink:type="simple">EBCAA541-2FFD-507B-9F51-694557270DF1</object-id><label>Figure 1.</label><caption><p><italic><tp:taxon-name><tp:taxon-name-part taxon-name-part-type="genus" reg="Floronia">Floronia</tp:taxon-name-part><tp:taxon-name-part taxon-name-part-type="species" reg="bucculenta">bucculenta</tp:taxon-name-part></tp:taxon-name></italic> (Clerck, 1757) <bold>A, B</bold> male pedipalp <bold>C, D</bold> female epigyne <bold>A</bold> prolateral view <bold>B</bold> retrolateral view <bold>C</bold> ventral view <bold>D</bold> dorsal view. Scale bars: 0.2 mm.</p></caption><graphic xmlns:xlink="http://www.w3.org/1999/xlink" xlink:href="zookeys-1185-309_article-109285__-g001.jpg" position="float" orientation="portrait" xlink:type="simple" id="oo_945931.jpg"><uri content-type="original_file" xlink:type="simple">https://binary.pensoft.net/fig/945931</uri></graphic></fig></tp:treatment-sec><tp:treatment-sec sec-type="distribution" id="SECID0E2HAE"><title>Distribution.</title><p>Europe to the Russian Far East; China (Fig. <xref ref-type="fig" rid="F7">7</xref>).</p></tp:treatment-sec><tp:treatment-sec><!--Section generated to contain objects referenced in tp:taxon-treatment.--><fig id="F7" position="float" orientation="portrait"><object-id xmlns:xlink="http://www.w3.org/1999/xlink" content-type="doi" xlink:type="simple">10.3897/zookeys.1185.109285.figure7</object-id><object-id xmlns:xlink="http://www.w3.org/1999/xlink" content-type="arpha" xlink:type="simple">4E0E89EC-44D2-59B4-A2ED-16772C6A1470</object-id><label>Figure 7.</label><caption><p>Distribution of <italic><tp:taxon-name><tp:taxon-name-part taxon-name-part-type="genus" reg="Floronia">Floronia</tp:taxon-name-part></tp:taxon-name></italic> species in China. 1 = <italic><tp:taxon-name><tp:taxon-name-part taxon-name-part-type="genus" reg="Floronia">Floronia</tp:taxon-name-part><tp:taxon-name-part taxon-name-part-type="species" reg="bucculenta">bucculenta</tp:taxon-name-part></tp:taxon-name></italic> (Clerck, 1757), 2 = <italic><tp:taxon-name><tp:taxon-name-part taxon-name-part-type="genus" reg="Floronia">F.</tp:taxon-name-part><tp:taxon-name-part taxon-name-part-type="species" reg="huishuiensis">huishuiensis</tp:taxon-name-part></tp:taxon-name></italic> Zhou &amp; Xu, sp. nov., 3 = <italic><tp:taxon-name><tp:taxon-name-part taxon-name-part-type="genus" reg="Floronia">F.</tp:taxon-name-part><tp:taxon-name-part taxon-name-part-type="species" reg="hunanensis">hunanensis</tp:taxon-name-part></tp:taxon-name></italic> Li &amp; Song, 1993, 4 = <italic><tp:taxon-name><tp:taxon-name-part taxon-name-part-type="genus" reg="Floronia">F.</tp:taxon-name-part><tp:taxon-name-part taxon-name-part-type="species" reg="jiuhuensis">jiuhuensis</tp:taxon-name-part></tp:taxon-name></italic> Li &amp; Zhu, 1987, 5 = <italic><tp:taxon-name><tp:taxon-name-part taxon-name-part-type="genus" reg="Floronia">F.</tp:taxon-name-part><tp:taxon-name-part taxon-name-part-type="species" reg="zhejiangensis">zhejiangensis</tp:taxon-name-part></tp:taxon-name></italic> Zhu, Chen &amp; Sha, 1987.</p></caption><graphic xmlns:xlink="http://www.w3.org/1999/xlink" xlink:href="zookeys-1185-309_article-109285__-g007.jpg" position="float" orientation="portrait" xlink:type="simple" id="oo_945937.jpg"><uri content-type="original_file" xlink:type="simple">https://binary.pensoft.net/fig/945937</uri></graphic></fig></tp:treatment-sec><ref-list><ref id="B6"><mixed-citation xmlns:xlink="http://www.w3.org/1999/xlink" xlink:type="simple"><person-group><name name-style="western"><surname>Simon</surname><given-names>E</given-names></name></person-group> (<year>1884</year>) The arachnids of France. Volume Five, Part Two and Three. Roret, Paris, 180–885. [pl. 26–27]</mixed-citation></ref><ref id="B3"><mixed-citation xmlns:xlink="http://www.w3.org/1999/xlink" xlink:type="simple"><person-group><name name-style="western"><surname>Dupérré</surname><given-names>N</given-names></name></person-group> (<year>2013</year>) <article-title>Taxonomic revision of the spider genera Agyneta and Tennesseelum (<tp:taxon-name><tp:taxon-name-part taxon-name-part-type="order">Araneae</tp:taxon-name-part></tp:taxon-name>, <tp:taxon-name><tp:taxon-name-part taxon-name-part-type="family">Linyphiidae</tp:taxon-name-part></tp:taxon-name>) of North America north of Mexico with a study of the embolic division within <tp:taxon-name><tp:taxon-name-part taxon-name-part-type="subfamily">Micronetinae</tp:taxon-name-part></tp:taxon-name> sensu Saaristo &amp; Tanasevitch 1996.</article-title><source>Zootaxa</source><volume>3674</volume>(<issue>1</issue>): <fpage>1</fpage>–<lpage>189</lpage>. <ext-link xlink:href="10.11646/zootaxa.3674.1.1" ext-link-type="doi" xlink:type="simple">https://doi.org/10.11646/zootaxa.3674.1.1</ext-link></mixed-citation></ref><ref id="B8"><mixed-citation xmlns:xlink="http://www.w3.org/1999/xlink" xlink:type="simple">World Spider Catalog (<year>2023</year>) World Spider Catalog. Version 24. Natural History Museum Bern. <ext-link xlink:href="http://wsc.nmbe.ch" ext-link-type="uri" xlink:type="simple">http://wsc.nmbe.ch</ext-link> [Accessed on: 2023-09-25]</mixed-citation></ref></ref-list></tp:taxon-treatment>
