# Supplementary material for: ﻿A new species of Floronia Simon, 1887 from Baiyan Cave in Guizhou Province, China (Araneae, Linyphiidae)
Source: Zookeys. 2023 Dec 1;1185:309–19. doi: 10.3897/zookeys.1185.109285 (PMC10709813; doi:10.3897/zookeys.1185.109285)
Supplement: XML Treatment for Floronia huishuiensis [file zookeys.1185.109285-treatment2.xml]

<!DOCTYPE tp:taxon-treatment
  PUBLIC "-//TaxonX//DTD Taxonomic Treatment Publishing DTD v0 20100105//EN" "tax-treatment-NSO.dtd">
<tp:taxon-treatment xmlns:tp="http://www.plazi.org/taxpub"><tp:treatment-meta><kwd-group><label>Taxon classification</label><kwd>
                <named-content content-type="kingdom">Animalia</named-content>
              </kwd><kwd>
                <named-content content-type="order">Araneae</named-content>
              </kwd><kwd>
                <named-content content-type="family">Linyphiidae</named-content>
              </kwd></kwd-group><mixed-citation publication-type="journal"><person-group><name><surname>Zhou</surname><given-names>Guchun</given-names></name><name><surname>Du</surname><given-names>Weifeng</given-names></name><name><surname>Xu</surname><given-names>Chengxiang</given-names></name><name><surname>Irfan</surname><given-names>Muhammad</given-names></name></person-group><article-title>﻿A new species of <italic><tp:taxon-name><tp:taxon-name-part taxon-name-part-type="genus" reg="Floronia">Floronia</tp:taxon-name-part></tp:taxon-name></italic> Simon, 1887 from Baiyan Cave in Guizhou Province, China (<tp:taxon-name><tp:taxon-name-part taxon-name-part-type="order">Araneae</tp:taxon-name-part></tp:taxon-name>, <tp:taxon-name><tp:taxon-name-part taxon-name-part-type="family">Linyphiidae</tp:taxon-name-part></tp:taxon-name>)</article-title><source>Zookeys</source><day>01</day><month>12</month><year>2023</year><volume>1185</volume><fpage>309</fpage><lpage>319</lpage><pub-id pub-id-type="doi">10.3897/zookeys.1185.109285</pub-id></mixed-citation></tp:treatment-meta><tp:nomenclature><label>﻿</label><tp:taxon-name>
              <object-id xmlns:xlink="http://www.w3.org/1999/xlink" content-type="arpha" xlink:type="simple">66372D0B-D3C5-5F8C-9491-9BE9969A3CD8</object-id>
              <tp:taxon-name-part taxon-name-part-type="genus" reg="Floronia">Floronia</tp:taxon-name-part>
              <tp:taxon-name-part taxon-name-part-type="species" reg="huishuiensis">huishuiensis</tp:taxon-name-part>
              <object-id xmlns:xlink="http://www.w3.org/1999/xlink" content-type="zoobank" xlink:type="simple">https://zoobank.org/20721601-D222-4DED-8F44-257326320E92</object-id>
            </tp:taxon-name><tp:taxon-authority>Zhou &amp; Xu</tp:taxon-authority><tp:taxon-status xmlns:xlink="http://www.w3.org/1999/xlink" xlink:type="simple">sp. nov.</tp:taxon-status><xref ref-type="fig" rid="F2">Figs 2</xref><xref ref-type="fig" rid="F3">, 3</xref><xref ref-type="fig" rid="F4">, 4</xref><xref ref-type="fig" rid="F5">, 5</xref><xref ref-type="fig" rid="F7">, 7 (惠水弗蛛)</xref></tp:nomenclature><tp:treatment-sec sec-type="type material" id="SECID0EEKAE"><title>Type materials.</title><p><bold><italic>Holotype</italic></bold> ♂, China: Guizhou Province: Huishui County, Baiyan Cave has light bands. <named-content xmlns:xlink="http://www.w3.org/1999/xlink" content-type="dwc:verbatimCoordinates" xlink:type="simple"><named-content content-type="geo-json" specific-use="{&#34;type&#34;:&#34;Point&#34;,&#34;coordinates&#34;:[106.642300,25.958200]}" id="NCID0ESKAE" xlink:type="simple">25.9582°N, 106.6423°E</named-content></named-content>, alt. 1158 m, 07 Oct. 2020, Weifeng Du, Siqiang Zhang, Rui Zuo and Xuemei Jiang leg. (GNU-BYC-20-01-05-1). <bold><italic>Paratypes</italic></bold>: 1 ♂2♀, collected with the holotype (GNU-BYC-20-01-05-2 to GNU-BYC-20-01-05-4).</p></tp:treatment-sec><tp:treatment-sec sec-type="etymology" id="SECID0E1KAE"><title>Etymology.</title><p>The specific epithet is derived from the name of the county where the type locality is located. Gender neutral.</p></tp:treatment-sec><tp:treatment-sec sec-type="diagnosis" id="SECID0E6KAE"><title>Diagnosis.</title><p>This new species resembles <italic><tp:taxon-name><tp:taxon-name-part taxon-name-part-type="genus" reg="Floronia">F.</tp:taxon-name-part><tp:taxon-name-part taxon-name-part-type="species" reg="zhejiangensis">zhejiangensis</tp:taxon-name-part></tp:taxon-name></italic> Zhu, Chen &amp; Sha, 1987 in having the similar morphology of cephalothorax, pedipalp with long lamella characteristca, and epigyne with similar proscape (Figs <xref ref-type="fig" rid="F2">2</xref>–<xref ref-type="fig" rid="F4">4</xref>, <xref ref-type="fig" rid="F6">6</xref>), but it can be distinguished by the following: (1) tibia with well-developed retrolateral apophysis in male pedipalp Fig. <xref ref-type="fig" rid="F2">2A, B</xref>) vs absent in <italic><tp:taxon-name><tp:taxon-name-part taxon-name-part-type="genus" reg="Floronia">F.</tp:taxon-name-part><tp:taxon-name-part taxon-name-part-type="species" reg="zhejiangensis">zhejiangensis</tp:taxon-name-part></tp:taxon-name></italic> (Fig. <xref ref-type="fig" rid="F6">6A, B</xref>); (2) distal end of radix hook-shaped in prolateral view (Fig. <xref ref-type="fig" rid="F2">2A</xref>) vs anchor-shaped in <italic><tp:taxon-name><tp:taxon-name-part taxon-name-part-type="genus" reg="Floronia">F.</tp:taxon-name-part><tp:taxon-name-part taxon-name-part-type="species" reg="zhejiangensis">zhejiangensis</tp:taxon-name-part></tp:taxon-name></italic> (Fig. <xref ref-type="fig" rid="F6">6A, B</xref>). Females can be distinguished by having the posterior median plate rectangular s (Fig. <xref ref-type="fig" rid="F4">4D</xref>) vs somewhat trapezoid in <italic><tp:taxon-name><tp:taxon-name-part taxon-name-part-type="genus" reg="Floronia">F.</tp:taxon-name-part><tp:taxon-name-part taxon-name-part-type="species" reg="zhejiangensis">zhejiangensis</tp:taxon-name-part></tp:taxon-name></italic> (Fig. <xref ref-type="fig" rid="F6">6D</xref>).</p><fig id="F2" position="float" orientation="portrait"><object-id xmlns:xlink="http://www.w3.org/1999/xlink" content-type="doi" xlink:type="simple">10.3897/zookeys.1185.109285.figure2</object-id><object-id xmlns:xlink="http://www.w3.org/1999/xlink" content-type="arpha" xlink:type="simple">1C61160D-A85C-5522-B078-4EA14FA63E55</object-id><label>Figure 2.</label><caption><p><italic><tp:taxon-name><tp:taxon-name-part taxon-name-part-type="genus" reg="Floronia">Floronia</tp:taxon-name-part><tp:taxon-name-part taxon-name-part-type="species" reg="huishuiensis">huishuiensis</tp:taxon-name-part></tp:taxon-name></italic> Zhou &amp; Xu, sp. nov., male holotype pedipalp <bold>A</bold> prolateral view <bold>B</bold> retrolateral view <bold>C</bold> dorsal view <bold>D</bold> ventral view. Scale bars: 0.2 mm.</p></caption><graphic xmlns:xlink="http://www.w3.org/1999/xlink" xlink:href="zookeys-1185-309_article-109285__-g002.jpg" position="float" orientation="portrait" xlink:type="simple" id="oo_945932.jpg"><uri content-type="original_file" xlink:type="simple">https://binary.pensoft.net/fig/945932</uri></graphic></fig></tp:treatment-sec><tp:treatment-sec sec-type="description" id="SECID0EVOAE"><title>Description.</title><p><bold>Male</bold> (holotype, Fig. <xref ref-type="fig" rid="F5">5A−C</xref>). Total length 1.51. Carapace 0.65 long, 0.52 wide, with a broad, longitudinal, white band at centre and sides greenish-brown sides. Abdomen 0.86 long, 0.51 wide. Anterior half of abdomen mostly white; posterior half with dark pattern. Sternum 0.53 long, 0.52 wide. Clypeus 0.11 high. Chelicerae with seven promarginal and six retromarginal teeth. Eye sizes and interdistances: <abbrev xmlns:xlink="http://www.w3.org/1999/xlink" xlink:title="anterior median eye" id="ABBRID0EBPAE" xlink:type="simple">AME</abbrev> 0.07, <abbrev xmlns:xlink="http://www.w3.org/1999/xlink" xlink:title="anterior lateral eye" id="ABBRID0EFPAE" xlink:type="simple">ALE</abbrev> 0.08, <abbrev xmlns:xlink="http://www.w3.org/1999/xlink" xlink:title="posterior median eye" id="ABBRID0EJPAE" xlink:type="simple">PME</abbrev> 0.07, <abbrev xmlns:xlink="http://www.w3.org/1999/xlink" xlink:title="posterior lateral eye" id="ABBRID0ENPAE" xlink:type="simple">PLE</abbrev> 0.07, <abbrev xmlns:xlink="http://www.w3.org/1999/xlink" xlink:title="the distance between AMEs" id="ABBRID0ERPAE" xlink:type="simple">AME–AME</abbrev> 0.03, <abbrev xmlns:xlink="http://www.w3.org/1999/xlink" xlink:title="the distance between AME and ALE" id="ABBRID0EVPAE" xlink:type="simple">AME–ALE</abbrev> 0.05, <abbrev xmlns:xlink="http://www.w3.org/1999/xlink" xlink:title="distance between PMEs" id="ABBRID0EZPAE" xlink:type="simple">PME–PME</abbrev> 0.07, <abbrev xmlns:xlink="http://www.w3.org/1999/xlink" xlink:title="distance between PME and PLE" id="ABBRID0E4PAE" xlink:type="simple">PME–PLE</abbrev> 0.06, <abbrev xmlns:xlink="http://www.w3.org/1999/xlink" xlink:title="anterior median eye" id="ABBRID0EBQAE" xlink:type="simple">AME</abbrev>–<abbrev xmlns:xlink="http://www.w3.org/1999/xlink" xlink:title="posterior median eye" id="ABBRID0EFQAE" xlink:type="simple">PME</abbrev> 0.12, <abbrev xmlns:xlink="http://www.w3.org/1999/xlink" xlink:title="anterior lateral eye" id="ABBRID0EJQAE" xlink:type="simple">ALE</abbrev>–<abbrev xmlns:xlink="http://www.w3.org/1999/xlink" xlink:title="posterior lateral eye" id="ABBRID0ENQAE" xlink:type="simple">PLE</abbrev> 0.01. Spination: tibiae I–IV d2222, l2010, v2112; metatarsi I–IV d1222 lateral and ventral spines absent. Length of legs: I 4.20 (0.46, 0.11, 0.87, 0.19, 0.89, 1.14, 0.54), II 3.61 (0.41, 0.09, 0.77, 0.17, 0.73, 0.99, 0.45), III 2.40 (0.35, 0.17, 0.45, 0.15, 0.41, 0.55, 0.32), IV 3.23 (0.41, 0.18, 0.65, 0.15, 0.61, 0.82, 0.41). TmI 0.35, TmIV 0.25.</p><p>Pedipalp (holotype, Fig. <xref ref-type="fig" rid="F2">2A−D</xref>, one paratype, Fig. <xref ref-type="fig" rid="F3">3A, B</xref>). Patella as long as tibia, retrolaterally with two large macrosetae; tibia with one retrolateral and one dorsal trichobothria; retrolateral tibial apophysis well developed, doorknob-like in dorsal view, with blunt end. Cymbium retrolateral margin with a shallow depression at base; prolateral margin with a small tubercle; proximal cymbial apophysis somewhat thumb-shaped in dorsal view. Paracymbium with well-developed anterior and distal arms; prolateral margin longer than wide, apical part rod-like with blunt end. Distal suprategulum with large, slightly curved pit-hook; median membrane well developed, with serrated margin. Radix tip hook-shaped; lamella characteristca simple, semicircular; terminal apophysis apically widened, with bifurcated tip. Embolus flame-lake. Embolus proper set apically, with serrated margin; thumb slightly curved, almost as long as embolus.</p><fig id="F3" position="float" orientation="portrait"><object-id xmlns:xlink="http://www.w3.org/1999/xlink" content-type="doi" xlink:type="simple">10.3897/zookeys.1185.109285.figure3</object-id><object-id xmlns:xlink="http://www.w3.org/1999/xlink" content-type="arpha" xlink:type="simple">DF91F615-EFC8-5D82-A96A-627C10C37590</object-id><label>Figure 3.</label><caption><p><italic><tp:taxon-name><tp:taxon-name-part taxon-name-part-type="genus" reg="Floronia">Floronia</tp:taxon-name-part><tp:taxon-name-part taxon-name-part-type="species" reg="huishuiensis">huishuiensis</tp:taxon-name-part></tp:taxon-name></italic> Zhou &amp; Xu, sp. nov., male pedipalp (one paratype, embolic division) <bold>A</bold> prolateral view <bold>B</bold> retrolateral view. Scale bars: 0.2 mm.</p></caption><graphic xmlns:xlink="http://www.w3.org/1999/xlink" xlink:href="zookeys-1185-309_article-109285__-g003.jpg" position="float" orientation="portrait" xlink:type="simple" id="oo_945933.jpg"><uri content-type="original_file" xlink:type="simple">https://binary.pensoft.net/fig/945933</uri></graphic></fig><p><bold>Female</bold> (paratype, Fig. <xref ref-type="fig" rid="F5">5D−F</xref>). Total length 1.59. Carapace 0.67 long, 0.47 wide. Abdomen 0.92 long, 0.63 wide. Sternum 0.28 long, 0.34 wide. Clypeus 0.01 high. Chelicerae with seven promarginal and six retromarginal teeth. Eye sizes and interdistances: <abbrev xmlns:xlink="http://www.w3.org/1999/xlink" xlink:title="anterior median eye" id="ABBRID0E6RAE" xlink:type="simple">AME</abbrev> 0.07, <abbrev xmlns:xlink="http://www.w3.org/1999/xlink" xlink:title="anterior lateral eye" id="ABBRID0EDSAE" xlink:type="simple">ALE</abbrev> 0.07, <abbrev xmlns:xlink="http://www.w3.org/1999/xlink" xlink:title="posterior median eye" id="ABBRID0EHSAE" xlink:type="simple">PME</abbrev> 0.06, <abbrev xmlns:xlink="http://www.w3.org/1999/xlink" xlink:title="posterior lateral eye" id="ABBRID0ELSAE" xlink:type="simple">PLE</abbrev> 0.07, <abbrev xmlns:xlink="http://www.w3.org/1999/xlink" xlink:title="the distance between AMEs" id="ABBRID0EPSAE" xlink:type="simple">AME–AME</abbrev> 0.03, <abbrev xmlns:xlink="http://www.w3.org/1999/xlink" xlink:title="the distance between AME and ALE" id="ABBRID0ETSAE" xlink:type="simple">AME–ALE</abbrev> 0.03, <abbrev xmlns:xlink="http://www.w3.org/1999/xlink" xlink:title="distance between PMEs" id="ABBRID0EXSAE" xlink:type="simple">PME–PME</abbrev> 0.06, <abbrev xmlns:xlink="http://www.w3.org/1999/xlink" xlink:title="distance between PME and PLE" id="ABBRID0E2SAE" xlink:type="simple">PME–PLE</abbrev> 0.06, <abbrev xmlns:xlink="http://www.w3.org/1999/xlink" xlink:title="anterior median eye" id="ABBRID0E6SAE" xlink:type="simple">AME</abbrev>–<abbrev xmlns:xlink="http://www.w3.org/1999/xlink" xlink:title="posterior median eye" id="ABBRID0EDTAE" xlink:type="simple">PME</abbrev> 0.11, <abbrev xmlns:xlink="http://www.w3.org/1999/xlink" xlink:title="anterior lateral eye" id="ABBRID0EHTAE" xlink:type="simple">ALE</abbrev>–<abbrev xmlns:xlink="http://www.w3.org/1999/xlink" xlink:title="posterior lateral eye" id="ABBRID0ELTAE" xlink:type="simple">PLE</abbrev> 0.01. Spination: tibiae I–IV d2222, l2201, v2201; metatarsi I–IV d2222 lateral and ventral spines absent. Length of legs: I 4.09 (0.48, 0.22, 0.73, 0.19, 0.88, 1.03, 0.56), II 3.53 (0.42, 0.20, 0.65, 0.15, 0.74, 0.89, 0.48), III 2.35 (0.36, 0.14, 0.53, 0.11, 0.41, 0.55, 0.25), IV 3.06 (0.41, 0.20, 0.65, 0.15, 0.63, 0.71, 0.31). TmI and TmIV present. Cephalothorax and abdominal colour pattern same as in male.</p><fig id="F4" position="float" orientation="portrait"><object-id xmlns:xlink="http://www.w3.org/1999/xlink" content-type="doi" xlink:type="simple">10.3897/zookeys.1185.109285.figure4</object-id><object-id xmlns:xlink="http://www.w3.org/1999/xlink" content-type="arpha" xlink:type="simple">8F1A0EAA-9F26-5BD8-9527-610F8DA483D9</object-id><label>Figure 4.</label><caption><p><italic><tp:taxon-name><tp:taxon-name-part taxon-name-part-type="genus" reg="Floronia">Floronia</tp:taxon-name-part><tp:taxon-name-part taxon-name-part-type="species" reg="huishuiensis">huishuiensis</tp:taxon-name-part></tp:taxon-name></italic> Zhou &amp; Xu, sp. nov., female paratype epigyne <bold>A, B</bold> ventral view <bold>C</bold> lateral view <bold>D</bold> dorsal view <bold>E</bold> anterior view. Scale bars: 0.2 mm.</p></caption><graphic xmlns:xlink="http://www.w3.org/1999/xlink" xlink:href="zookeys-1185-309_article-109285__-g004.jpg" position="float" orientation="portrait" xlink:type="simple" id="oo_945934.jpg"><uri content-type="original_file" xlink:type="simple">https://binary.pensoft.net/fig/945934</uri></graphic></fig><fig id="F5" position="float" orientation="portrait"><object-id xmlns:xlink="http://www.w3.org/1999/xlink" content-type="doi" xlink:type="simple">10.3897/zookeys.1185.109285.figure5</object-id><object-id xmlns:xlink="http://www.w3.org/1999/xlink" content-type="arpha" xlink:type="simple">B53BCA42-F63F-573B-A579-B1CDD4B9838A</object-id><label>Figure 5.</label><caption><p><italic><tp:taxon-name><tp:taxon-name-part taxon-name-part-type="genus" reg="Floronia">Floronia</tp:taxon-name-part><tp:taxon-name-part taxon-name-part-type="species" reg="huishuiensis">huishuiensis</tp:taxon-name-part></tp:taxon-name></italic> Zhou &amp; Xu, sp. nov., habitus <bold>A–C</bold> male holotype <bold>D–F</bold> female paratype <bold>A, D</bold> dorsal view <bold>B, E</bold> ventral view <bold>C, F</bold> lateral view. Scale bars: 1 mm.</p></caption><graphic xmlns:xlink="http://www.w3.org/1999/xlink" xlink:href="zookeys-1185-309_article-109285__-g005.jpg" position="float" orientation="portrait" xlink:type="simple" id="oo_945935.jpg"><uri content-type="original_file" xlink:type="simple">https://binary.pensoft.net/fig/945935</uri></graphic></fig><fig id="F6" position="float" orientation="portrait"><object-id xmlns:xlink="http://www.w3.org/1999/xlink" content-type="doi" xlink:type="simple">10.3897/zookeys.1185.109285.figure6</object-id><object-id xmlns:xlink="http://www.w3.org/1999/xlink" content-type="arpha" xlink:type="simple">6B35AE49-999F-5517-8B09-85D039506EBD</object-id><label>Figure 6.</label><caption><p><italic><tp:taxon-name><tp:taxon-name-part taxon-name-part-type="genus" reg="Floronia">Floronia</tp:taxon-name-part><tp:taxon-name-part taxon-name-part-type="species" reg="zhejiangensis">zhejiangensis</tp:taxon-name-part></tp:taxon-name></italic> Zhu, Chen &amp; Sha, 1987 <bold>A, B</bold> male pedipalp <bold>C, D</bold> female epigyne <bold>A</bold> prolateral view <bold>B</bold> retrolateral view <bold>C</bold> ventral view <bold>D</bold> dorsal view. Scale bars: 0.2 mm.</p></caption><graphic xmlns:xlink="http://www.w3.org/1999/xlink" xlink:href="zookeys-1185-309_article-109285__-g006.jpg" position="float" orientation="portrait" xlink:type="simple" id="oo_945936.jpg"><uri content-type="original_file" xlink:type="simple">https://binary.pensoft.net/fig/945936</uri></graphic></fig></tp:treatment-sec><tp:treatment-sec sec-type="Epigyne" id="SECID0EVWAE"><title>Epigyne.</title><p>(Fig. <xref ref-type="fig" rid="F4">4A−E</xref>) Proscape longer than wide; stretcher oval, translucent; lateral lobes of proscape inconspicuous. Posterior median plate somewhat rectangular. Spermathecae present anterolaterally.</p></tp:treatment-sec><tp:treatment-sec sec-type="distribution" id="SECID0E6WAE"><title>Distribution.</title><p>Known only from the type locality in Guizhou, China (Fig. <xref ref-type="fig" rid="F7">7</xref>).</p><fig id="F7" position="float" orientation="portrait"><object-id xmlns:xlink="http://www.w3.org/1999/xlink" content-type="doi" xlink:type="simple">10.3897/zookeys.1185.109285.figure7</object-id><object-id xmlns:xlink="http://www.w3.org/1999/xlink" content-type="arpha" xlink:type="simple">4E0E89EC-44D2-59B4-A2ED-16772C6A1470</object-id><label>Figure 7.</label><caption><p>Distribution of <italic><tp:taxon-name><tp:taxon-name-part taxon-name-part-type="genus" reg="Floronia">Floronia</tp:taxon-name-part></tp:taxon-name></italic> species in China. 1 = <italic><tp:taxon-name><tp:taxon-name-part taxon-name-part-type="genus" reg="Floronia">Floronia</tp:taxon-name-part><tp:taxon-name-part taxon-name-part-type="species" reg="bucculenta">bucculenta</tp:taxon-name-part></tp:taxon-name></italic> (Clerck, 1757), 2 = <italic><tp:taxon-name><tp:taxon-name-part taxon-name-part-type="genus" reg="Floronia">F.</tp:taxon-name-part><tp:taxon-name-part taxon-name-part-type="species" reg="huishuiensis">huishuiensis</tp:taxon-name-part></tp:taxon-name></italic> Zhou &amp; Xu, sp. nov., 3 = <italic><tp:taxon-name><tp:taxon-name-part taxon-name-part-type="genus" reg="Floronia">F.</tp:taxon-name-part><tp:taxon-name-part taxon-name-part-type="species" reg="hunanensis">hunanensis</tp:taxon-name-part></tp:taxon-name></italic> Li &amp; Song, 1993, 4 = <italic><tp:taxon-name><tp:taxon-name-part taxon-name-part-type="genus" reg="Floronia">F.</tp:taxon-name-part><tp:taxon-name-part taxon-name-part-type="species" reg="jiuhuensis">jiuhuensis</tp:taxon-name-part></tp:taxon-name></italic> Li &amp; Zhu, 1987, 5 = <italic><tp:taxon-name><tp:taxon-name-part taxon-name-part-type="genus" reg="Floronia">F.</tp:taxon-name-part><tp:taxon-name-part taxon-name-part-type="species" reg="zhejiangensis">zhejiangensis</tp:taxon-name-part></tp:taxon-name></italic> Zhu, Chen &amp; Sha, 1987.</p></caption><graphic xmlns:xlink="http://www.w3.org/1999/xlink" xlink:href="zookeys-1185-309_article-109285__-g007.jpg" position="float" orientation="portrait" xlink:type="simple" id="oo_945937.jpg"><uri content-type="original_file" xlink:type="simple">https://binary.pensoft.net/fig/945937</uri></graphic></fig></tp:treatment-sec><tp:treatment-sec sec-type="habitat" id="SECID0EUZAE"><title>Habitat.</title><p>Baiyan Cave is a natural karst cave with a large opening. The new species, which was mainly found about 10–20 m from the cave’s opening, makes webs under large rocks.</p></tp:treatment-sec></tp:taxon-treatment>
